# Supplementary material for: Conformational Diversity-Driven Crystallization of Daptomycin: A Multi-Scale Approach with Experimental Validation
Source: Pharmaceutics. 2026 May 27;18(6):657. doi: 10.3390/pharmaceutics18060657 (PMC13304980; doi:10.3390/pharmaceutics18060657)
Supplement: Supplementary file 1 [file pharmaceutics-18-00657-s001.zip]

Archive with 1 entries (1 files):
- pharmaceutics-4285431-supplementary.pdf
